# Supplementary material for: Protective Effects of Isostrictiniin Against High-Fat, High-Sugar Diet-Induced Steatosis in MASLD Mice via Regulation of the AMPK/SREBP-1c/ACC Pathway
Source: Nutrients. 2024 Nov 13;16(22):3876. doi: 10.3390/nu16223876 (PMC11597722; doi:10.3390/nu16223876)
Supplement: Supplementary file 1 [file nutrients-16-03876-s001.zip]

Archive with 1 entries (1 files):
- nutrients-3292501-supplementary.pdf
